# Supplementary material for: Childhood unpredictability and sleep quality in adulthood: the mediating roles of life history strategy and perceived stress
Source: Front Psychol. 2024 Apr 18;15:1347365. doi: 10.3389/fpsyg.2024.1347365 (PMC11063338; doi:10.3389/fpsyg.2024.1347365)
Supplement: Supplementary file 1 [file Data_Sheet_1.zip]

Archive with 5 entries (5 files):
- data_revised.sav
- Description of variables_revised.xlsx
- __MACOSX/._Description of variables_revised.xlsx
- measures_Chinese-English_revised.docx
- __MACOSX/._measures_Chinese-English_revised.docx
