# Supplementary material for: Childhood unpredictability and sleep quality in adulthood: the mediating roles of life history strategy and perceived stress
Source: Front Psychol. 2024 Apr 18;15:1347365. doi: 10.3389/fpsyg.2024.1347365 (PMC11063338; doi:10.3389/fpsyg.2024.1347365)
Supplement: Supplementary file 1 [file Data_Sheet_1.zip › Description of variables_revised.xlsx]

## Sheet: Sheet1
Variable Name	label	Meaning
PSQI	Pittsburgh Global Sleep Quality Index	Total score for the 7 subscales, sleep quality, sleep latency, sleep duration, habitual sleep efficiency, sleep disturbances, sleep medications, and daytime dysfunction
UP	Unpredictability	Total score for 9 unpredictability items
PSS	Perceived Stress Scale	Total score for 14-perceived stress scale
minik	Mini-K version of the Arizona Life History Battery	Total score for Mini-K version of the Arizona Life History Battery
UP1	Unpredictability 1	How parents will act in a specific situation depends on their mood.
UP2	Unpredictability 2	Parents keep changing their mind about rules for the children.
UP3	Unpredictability 3	Whether parents discipline me when I act up depends on their mood at the time.
UP4	Unpredictability 4	How parents will act from one situation to another is unpredictable.
UP5	Unpredictability 5	Sometimes parents yell at me without thinking about what they are saying.
UP6	Unpredictability 6	Parents let me get away with breaking the rules.
UP7	Unpredictability 7	Things were often chaotic in my house.
UP8	Unpredictability 8	My parents often moved with me from one place to another.
UP9	Unpredictability 9	My parents are often not around to be with me.
PSS1	Perceived Stress Scale 1	In the last month, how often have you been upset because of something that happened unexpected?
PSS2	Perceived Stress Scale 2	In the last month, how often have you felt that you were unable to control the important things in your life?
PSS3	Perceived Stress Scale 3	In the last month, how often have you felt nervous and "stressed"?
PSS4	Perceived Stress Scale 4	In the last month, how often have you dealt successfully with irritating life hassles?
PSS5	Perceived Stress Scale 5	In the last month, how often have you felt that you were effectively coping with important changes that were occurring in your life?
PSS6	Perceived Stress Scale 6	In the last month, how often have you felt confident about your ability to handle your personal problems?
PSS7	Perceived Stress Scale 7	In the last month, how often have you felt that things were going your way?
PSS8	Perceived Stress Scale 8	In the last month, how often have you found that you could not cope with all the things that you had to do?
PSS9	Perceived Stress Scale 9	In the last month, how often have you been able to control irritations in your life?
PSS10	Perceived Stress Scale 10	In the last month, how often have you felt that you were on top of things?
PSS11	Perceived Stress Scale 11	In the last month, how often have you been angered because of things that happened that were outside of your control?
PSS12	Perceived Stress Scale 12	In the last month, how often have you found yourself thinking about things that you have to accomplish?
PSS13	Perceived Stress Scale 13	In the last month, how often have you been able to control the way you spend your time?
PSS14	Perceived Stress Scale 14	1. In the last month, how often have you felt difficulties were piling up so high that you could not overcome them?
PSQI1	Pittsburgh Sleep Quality Index 1	During the past month, when have you usually gone to bed at night? Usual bed time
PSQI2	Pittsburgh Sleep Quality Index 2	During the past month, how long (in minutes) has it usually take you to fall asleep each night? Number of minutes
PSQI3	Pittsburgh Sleep Quality Index 3	During the past month, when have you usually gotten up in the morning? Usual getting up time
PSQI4	Pittsburgh Sleep Quality Index 4	During the past month, how many hours of actual sleep did you get at night? (This may be different than the number of hours you spend in bed.) Hours of sleep per night
PSQI5a	Pittsburgh Sleep Quality Index 5a	Cannot get to sleep within 30 minutes
PSQI5b	Pittsburgh Sleep Quality Index 5b	Wake up in the middle of the night or early morning
PSQI5c	Pittsburgh Sleep Quality Index 5c	Have to get up to use the bathroom
PSQI5d	Pittsburgh Sleep Quality Index 5d	Cannot breathe comfortably
PSQI5e	Pittsburgh Sleep Quality Index 5e	Cough or snore loudly
PSQI5f	Pittsburgh Sleep Quality Index 5f	Feel too cold
PSQI5g	Pittsburgh Sleep Quality Index 5g	Feel too hot
PSQI5h	Pittsburgh Sleep Quality Index 5h	Had bad dreams
PSQI5i	Pittsburgh Sleep Quality Index 5i	Have pain
PSQI5j	Pittsburgh Sleep Quality Index 5j	Other reason(s), please describe____. How often during the past month have you had trouble sleeping because of this?
PSQI6	Pittsburgh Sleep Quality Index 6	During the past month, how would you rate your sleep quality overall?
PSQI7	Pittsburgh Sleep Quality Index 7	During the past month, how often have you taken medicine (prescribed or “over the counter”) to help you sleep?
PSQI8	Pittsburgh Sleep Quality Index 8	During the past month, how often have you had trouble staying awake while driving, eating meals, or engaging in social activity?
PSQI9	Pittsburgh Sleep Quality Index 9	During the past month, how much of a problem has it been for you to keep up enough enthusiasm to get things done?
PSQIA	subjective sleep quality	sleep quality
PSQIB	sleep latency	sleep latency
PSQIC	sleep duration	sleep duration
PSQID	habitual sleep efficiency	habitual sleep efficiency
PSQIE	sleep disturbances	sleep disturbances
PSQIF	use of sleeping medication	sleep medications
PSQIG	daytime dysfunction	daytime dysfunction
minik1	Mini-K version of the Arizona Life History Battery 1	I can often tell how things will turn out
minik2	Mini-K version of the Arizona Life History Battery 2	I try to understand how I got into a situation to figure out how to handle it
minik3	Mini-K version of the Arizona Life History Battery 3	I often find the bright side to a bad situation
minik4	Mini-K version of the Arizona Life History Battery 4	I don’t give up until I solve my problems
minik5	Mini-K version of the Arizona Life History Battery 5	I often make plans in advance
minik6	Mini-K version of the Arizona Life History Battery 6	I avoid taking risks
minik7	Mini-K version of the Arizona Life History Battery 7	While growing up, I had a close and warm relationship with my biological mother
minik8	Mini-K version of the Arizona Life History Battery 8	While growing up, I had a close and warm relationship with my biological father
minik9	Mini-K version of the Arizona Life History Battery 9	I have a close and warm romantic relationship with my sexual partner
minik10	Mini-K version of the Arizona Life History Battery 10	I have a close and warm romantic relationship with my sexual partner
minik11	Mini-K version of the Arizona Life History Battery 11	I would rather have one than several sexual relationships at a time
minik12	Mini-K version of the Arizona Life History Battery 12	I have to be closely attached to someone before I am comfortable having sex with them
minik13	Mini-K version of the Arizona Life History Battery 13	I am often in social contact with my blood relatives
minik14	Mini-K version of the Arizona Life History Battery 14	I often get emotional support and practical help from my blood relatives
minik15	Mini-K version of the Arizona Life History Battery 15	I often give emotional support and practical help to my blood relatives
minik16	Mini-K version of the Arizona Life History Battery 16	I am often in social contact with my friends
minik17	Mini-K version of the Arizona Life History Battery 17	I often get emotional support and practical help from my friends
minik18	Mini-K version of the Arizona Life History Battery 18	I often give emotional support and practical help to my friends
minik19	Mini-K version of the Arizona Life History Battery 19	I am closely connected to and involved in my community
minik20	Mini-K version of the Arizona Life History Battery 20	I am closely connected to and involved in my religion
